# Supplementary material for: Drug-resistance patterns of Mycobacterium tuberculosis strains and associated risk factors among multi drug-resistant tuberculosis suspected patients from Ethiopia
Source: PLoS One. 2018 Jun 4;13(6):e0197737. doi: 10.1371/journal.pone.0197737 (PMC5986145; doi:10.1371/journal.pone.0197737)
Supplement: S1 File — (XLSX) [file pone.0197737.s001.xlsx]

## Sheet: Sheet1
Key	Sex	Age	Living Region	Living Zone	Urban/Rural	religion	Ethnic Group	Marital Status	Educational Status	Occupation	Monthly income	rooms #	Family size	Family infected TB	Family Drug taken	TB infected	TB Drug taken	drug discontinued?	discontinued Howlong	interruption reason	Frequency interruption	continued drug	side effects	days drug taken	relapsing	DOT	Switching Drug	Antibiotic	Interruption antibitic	interrupted Atibiotic	alcohol taking	alcohol Drug	smoking regularly?	HIV Test?	HIV result?	Hospital?	Ihospital days	visited health facility	Treatment History	TB history	AFB Result	Xpert Result	GeneXpert RIF	LJ	MGIT	DST EMB	DST INH	DST RIF	DST STR
1	M	31	AA	YEKA	URBAN	Orthodox	Amhara	UNMARRIED	College	Civil Servant	2850	3	5	YES	YES	NO	NA	NA	NA	NA	NA	NA	NA	NA	NA	NA	NA	YES	NO	NA	NO	NO	YES	YES	POS	NO	NA	NO Visiting	New	New	Neg	POS	S	POS	POS	S	S	S	R
2	M	24	AA	BOLE	URBAN	Orthodox	Amhara	UNMARRIED	High School	SELF EMPLOYED	1500	2	4	NO	NA	YES	YES	NO	NA	NA	NA	NA	NO	180	NO	YES	NO	NO	NA	NA	NO	NA	NO	YES	NEG	NO	NA	Sometimes	Retreatment	Relapse	scanty	POS	S	POS	POS	S	S	S	S
3	M	50	AA	KIRKOSE	URBAN	Orthodox	Amhara	MARRIED	High School	Private	1600	1	3	YES	YES	NO	NA	NA	NA	NA	NA	NA	NA	NA	NA	NA	NA	YES	NO	NA	YES	NO	YES	YES	NEG	YES	7	Sometimes	New	New	scanty	POS	S	POS	POS	S	S	S	S
4	F	38	AA	LIDETA	URBAN	MUSLIM	Oromo	MARRIED	High School	SELF EMPLOYED	2500	2	3	YES	YES	NO	NA	NA	NA	NA	NA	NA	NA	NA	NA	NA	NA	YES	NO	NA	NO	NA	YES	YES	POS	YES	15	Many times	New	New	1+	POS	R	POS	POS	R	R	R	R
5	F	27	AA	ARADA	URBAN	MUSLIM	Amhara	MARRIED	Illitrate	Daily Laborer	1000	1	4	YES	YES	NO	NA	NA	NA	NA	NA	NA	NA	NA	NA	NA	NA	NO	NA	NA	NO	NA	NO	YES	POS	YES	60	Sometimes	New	New	2+	POS	R	POS	POS	R	R	R	S
6	F	26	OROMIA	EAST SHOWA	URBAN	Protestant	Oromo	Divorced	Elementary	Private	1000	2	3	YES	YES	YES	YES	YES	150	FORGETTING	1	NO	YES	90	YES	YES	NO	NO	NO	NA	NO	NA	NO	YES	NEG	YES	25	Sometimes	Retreatment	Defaulter	1+	POS	S	POS	POS	S	S	S	S
7	M	58	AA	GULLELE	URBAN	Orthodox	Gurage	MARRIED	Illitrate	Daily Laborer	500	1	9	YES	YES	NO	NA	NA	NA	NA	NA	NA	NA	NA	NA	NA	NA	NO	NA	NA	NO	NA	YES	YES	POS	NO	NA	NO Visiting	New	New	Neg	POS	S	POS	POS	S	S	S	S
8	F	20	AA	LIDETA	URBAN	Orthodox	Oromo	UNMARRIED	High School	Private	1400	2	4	NO	NA	YES	YES	NO	NA	NA	NA	NA	NO	180	NO	YES	NO	NO	NA	NA	YES	NO	NO	YES	POS	NO	NA	Sometimes	Retreatment	Relapse	1+	POS	R	POS	POS	S	R	R	R
9	F	32	AA	YEKA	URBAN	Orthodox	TIGRAY	MARRIED	Elementary	House Wife	1200	2	3	YES	YES	NO	NA	NA	NA	NA	NA	NA	NA	NA	NA	NA	NA	NO	NA	NA	NO	NA	NO	YES	NEG	NO	NA	Many times	New	New	2+	POS	S	POS	POS	S	R	S	S
10	F	41	AA	GULLELE	URBAN	Orthodox	Amhara	MARRIED	R&W	Private	1200	3	4	NO	NA	YES	YES	NO	NA	NA	NA	NA	YES	180	YES	YES	NO	YES	YES	1	NO	NOt Remember	NO	YES	POS	YES	45	Sometimes	Retreatment	Relapse	1+	POS	S	POS	POS	F	S	S	S
11	M	44	AA	Addis Ketema	URBAN	Orthodox	Gurage	widow	Elementary	Daily Laborer	500	1	3	NO	NA	YES	YES	NO	NA	NA	NA	NA	NO	240	YES	YES	NO	NO	NA	NA	NO	NA	NO	YES	POS	NO	NA	Sometimes	Retreatment	Treatment Failure	1+	POS	S	POS	POS	S	S	S	S
12	F	22	SPNN	GURAGE	Rural	MUSLIM	Gurage	UNMARRIED	Elementary	Private	600	2	6	YES	YES	NO	NA	NA	NA	NA	NA	NA	NA	NA	NA	NA	NA	NO	NA	NA	NO	NA	NO	YES	POS	NO	NA	NO Visiting	New	New	1+	POS	S	POS	POS	S	S	S	S
13	F	51	DD	DD	URBAN	Orthodox	Amhara	MARRIED	High School	House Wife	NO income	3	3	NO	NA	NO	NA	NA	NA	NA	NA	NA	NA	NA	NA	NA	NA	YES	YES	2	YES	NO	NO	YES	POS	YES	60	Sometimes	New	New	1+	POS	R	POS	POS	S	R	R	R
14	F	26	OROMIA	West Showa	Rural	Protestant	Oromo	MARRIED	R&W	House Wife	NO income	2	3	NO	NA	YES	YES	NO	NA	NA	NA	NA	YES	180	YES	YES	NO	YES	YES	2	NO	NA	NO	YES	NEG	YES	21	Sometimes	Retreatment	Treatment Failure	1+	POS	R	POS	POS	R	R	R	R
15	F	31	OROMIA	FINIFINE	URBAN	MUSLIM	Oromo	MARRIED	Illitrate	Daily Laborer	600	1	8	NO	NA	YES	YES	NO	NA	NA	NA	NA	YES	180	YES	YES	NO	YES	NO	NA	NO	NA	NO	YES	NEG	NO	NA	Sometimes	Retreatment	retreament	1+	POS	R	POS	POS	R	R	R	S
16	F	22	AA	KIRKOSE	URBAN	Orthodox	Amhara	Divorced	Illitrate	Daily Laborer	400	2	4	YES	YES	YES	YES	NO	NA	NA	NA	NA	NO	240	YES	YES	YES	YES	NO	NA	YES	NO	NO	YES	POS	YES	15	Many times	Retreatment	Relapse	1+	POS	R	POS	POS	R	R	R	S
17	M	28	AA	YEKA	Rural	Orthodox	Oromo	MARRIED	Illitrate	SELF EMPLOYED	1000	3	6	NO	NA	YES	YES	YES	UNKNOWN	NO Symptom	UKNOWN	NO	NO	90	YES	YES	NO	YES	NO	NA	NO	NA	NO	YES	NEG	YES	10	Sometimes	Retreatment	Relapse	scanty	POS	R	POS	POS	R	R	R	R
18	M	35	AA	ARADA	URBAN	Orthodox	Gurage	UNMARRIED	Illitrate	Daily Laborer	500	1	1	NO	NA	YES	YES	YES	UNKNOWN	NO Symptom	3	YES	NO	90	YES	YES	NO	NO	NA	NA	YES	YES	NO	YES	POS	NO	NA	NO Visiting	Retreatment	Relapse	1+	POS	S	POS	POS	S	S	S	R
19	M	28	AA	LIDETA	URBAN	Orthodox	Amhara	MARRIED	Illitrate	Daily Laborer	500	1	4	YES	YES	YES	YES	YES	15	NO Symptom	1	YES	NO	180	NO	YES	NO	NO	NA	NA	YES	NO	NO	YES	NEG	NO	NA	NO Visiting	Retreatment	Relapse	2+	POS	R	POS	POS	R	R	R	R
20	F	31	AA	LIDETA	URBAN	Orthodox	TIGRAY	MARRIED	R&W	House Wife	1200	2	4	NO	NA	YES	YES	NO	NA	NA	NA	NA	NO	180	NO	YES	NO	YES	YES	3	YES	NO	NO	YES	POS	NO	NA	Sometimes	Retreatment	Relapse	1+	POS	R	POS	POS	R	R	R	R
21	M	33	AA	LIDETA	URBAN	MUSLIM	Amhara	MARRIED	Elementary	SELF EMPLOYED	2000	2	5	YES	YES	NO	NA	NA	NA	NA	NA	NA	NA	NA	NA	NA	NA	YES	YES	2	NO	NA	YES	YES	POS	NO	NA	NO Visiting	New	New	2+	POS	R	POS	POS	R	R	R	R
22	M	35	AA	YEKA	URBAN	Orthodox	Amhara	MARRIED	Elementary	Private	1500	2	3	NO	NA	YES	YES	NO	NA	NA	NA	NA	NO	UKNOWN	NO	YES	NO	YES	NO	NA	NO	NA	NO	YES	NEG	NO	NA	Sometimes	Retreatment	Relapse	1+	POS	S	POS	POS	R	S	S	S
23	F	22	OROMIA	FINIFINE	URBAN	MUSLIM	Oromo	MARRIED	High School	SELF EMPLOYED	2000	2	3	YES	YES	NO	NA	NA	NA	NA	NA	NA	NA	NA	NA	NA	NA	NO	NA	NA	NO	NA	NO	YES	NEG	NO	NA	NO Visiting	New	New	2+	POS	S	POS	POS	S	S	S	S
24	F	40	AA	LIDETA	URBAN	MUSLIM	Oromo	MARRIED	High School	SELF EMPLOYED	2500	2	3	YES	YES	NO	NA	NA	NA	NA	NA	NA	NA	NA	NA	NA	NA	YES	NO	NA	NO	NA	NO	YES	POS	YES	15	Many times	New	New	1+	POS	R	POS	POS	R	R	R	S
25	F	48	OROMIA	FINIFINE	Rural	Orthodox	Oromo	Divorced	Illitrate	UNEMPLOYED	0	1	2	YES	YES	YES	YES	NO	NA	NA	NA	NA	NO	240	YES	YES	YES	NO	NA	NA	NO	NA	NO	YES	NEG	NO	NA	Many times	Retreatment	Relapse	3+	POS	S	POS	POS	R	R	S	R
26	M	31	AA	ARADA	URBAN	Protestant	Gurage	UNMARRIED	High School	SELF EMPLOYED	2000	1	1	YES	YES	YES	YES	NO	NA	NA	NA	NA	NO	180	NO	YES	NO	YES	NO	NA	YES	NO	NO	YES	POS	YES	30	Many times	Retreatment	Relapse	1+	POS	R	POS	POS	R	R	R	R
27	M	30	AA	LIDETA	URBAN	Orthodox	Oromo	UNMARRIED	High School	SELF EMPLOYED	2500	1	2	NO	NA	YES	YES	NO	NA	NA	NA	NA	NO	180	NO	YES	NO	NO	NA	NA	NO	NA	NO	YES	NEG	NO	NA	Sometimes	Retreatment	Relapse	Neg	POS	S	POS	POS	S	S	S	S
28	F	38	AA	KIRKOSE	URBAN	Orthodox	Amhara	MARRIED	Elementary	Private	1200	3	4	NO	NA	YES	YES	NO	NA	NA	NA	NA	NO	180	NO	YES	NO	YES	NO	NA	YES	NO	NO	YES	POS	NO	NA	Many times	Retreatment	Relapse	2+	POS	R	POS	POS	R	R	R	R
29	M	18	AA	GULLELE	URBAN	Orthodox	GAMO	UNMARRIED	Elementary	SELF EMPLOYED	1200	1	4	NO	NA	YES	YES	NO	NA	NA	NA	NA	NO	180	YES	YES	NO	NO	NA	NA	YES	NO	NO	YES	NEG	NO	NA	Sometimes	Retreatment	Relapse	scanty	POS	S	POS	POS	S	S	S	S
30	M	34	AA	LIDETA	URBAN	Orthodox	Amhara	UNMARRIED	High School	SELF EMPLOYED	1800	1	2	NO	NA	YES	YES	NO	NA	NA	NA	NA	NO	180	NO	YES	NO	NO	NA	NA	NO	NA	NO	YES	POS	NO	NA	Sometimes	Retreatment	Relapse	1+	POS	R	POS	POS	R	R	R	R
31	F	35	AA	KIRKOSE	URBAN	Protestant	Amhara	MARRIED	High School	SELF EMPLOYED	3000	3	3	NO	NA	YES	YES	YES	30	NO Symptom	1	NO	NO	120	YES	YES	NO	NO	NA	NA	NO	NA	NO	YES	NEG	NO	NA	Sometimes	Retreatment	Relapse	2+	POS	S	POS	POS	S	S	S	S
32	F	25	AA	KIRKOSE	URBAN	Orthodox	Oromo	UNMARRIED	Elementary	Daily Laborer	1200	1	3	YES	YES	NO	NA	NA	NA	NA	NA	NA	NA	NA	NA	NA	NA	NO	NA	NA	NO	NA	NO	YES	POS	NO	NA	Sometimes	New	New	scanty	POS	S	POS	POS	S	S	S	S
33	F	26	AA	LIDETA	URBAN	Orthodox	Oromo	UNMARRIED	College	Private	2750	3	5	NO	NA	YES	YES	NO	NA	NA	NA	NA	NO	180	NO	YES	NO	YES	YES	2	NO	NA	NO	YES	POS	NO	NA	Sometimes	Retreatment	Relapse	1+	POS	R	POS	POS	S	R	R	R
34	M	30	AA	GULLELE	URBAN	Orthodox	WOLAYTA	MARRIED	High School	SELF EMPLOYED	2300	3	3	NO	NA	YES	YES	NO	NA	NA	NA	NA	YES	180	YES	YES	NO	NO	NA	NA	NO	NA	NO	YES	POS	YES	21	Sometimes	Retreatment	Relapse	1+	POS	R	POS	POS	R	R	R	R
35	M	18	AA	AKAKI K	URBAN	Orthodox	Gurage	UNMARRIED	High School	SELF EMPLOYED	0	2	4	YES	YES	NO	NA	NA	NA	NA	NA	NA	NA	NA	NA	NA	NA	NO	NA	NA	YES	YES	NO	YES	NEG	NO	NA	NO Visiting	New	New	1+	POS	S	POS	POS	S	S	S	S
36	M	26	AA	KOLFE K	URBAN	MUSLIM	Oromo	UNMARRIED	High School	SELF EMPLOYED	2200	1	3	YES	YES	NO	NA	NA	NA	NA	NA	NA	NA	NA	NA	NA	NA	NO	NA	NA	NO	NA	NO	YES	NEG	NO	NA	Sometimes	New	New	scanty	POS	S	POS	POS	S	S	S	S
37	M	37	AA	KIRKOSE	URBAN	Orthodox	HADYA	UNMARRIED	High School	Daily Laborer	1600	2	3	YES	YES	NO	NA	NA	NA	NA	NA	NA	NA	NA	NA	NA	NA	NO	NA	NA	NO	NO	NO	YES	POS	NO	NA	Sometimes	New	New	2+	POS	S	POS	POS	S	S	S	R
38	M	46	AA	KIRKOSE	URBAN	Protestant	Oromo	MARRIED	College	Civil Servant	3425	4	6	NO	NA	YES	YES	NO	NA	NA	NA	NA	NO	240	YES	NO	NO	NO	NA	NA	NO	NA	NO	YES	NEG	YES	102	Many times	Retreatment	Relapse	2+	POS	R	POS	POS	R	R	R	R
39	M	25	AA	YEKA	URBAN	Orthodox	Amhara	UNMARRIED	High School	Civil Servant	1100	2	2	YES	YES	NO	NA	NA	NA	NA	NA	NA	NA	NA	NA	NA	NA	YES	NO	NA	NO	NA	NO	YES	NEG	NO	NA	NO Visiting	New	New	2+	POS	S	POS	POS	S	S	S	S
40	M	41	AA	GULLELE	URBAN	Orthodox	Amhara	MARRIED	Illitrate	Daily Laborer	UNKNOWN	2	3	NO	NA	YES	YES	NO	NA	NA	NA	NA	YES	240	YES	YES	NO	YES	NO	NA	NO	NA	NO	YES	POS	YES	60	Sometimes	Retreatment	Relapse	1+	POS	R	POS	POS	S	R	R	R
41	M	38	AA	YEKA	URBAN	Orthodox	Amhara	MARRIED	R&W	Daily Laborer	1200	2	5	YES	YES	NO	NA	NA	NA	NA	NA	NA	NA	NA	NA	NA	NA	YES	NO	NA	NO	NA	NO	YES	POS	NO	NA	Sometimes	New	New	Neg	POS	S	POS	POS	S	S	S	S
42	F	25	AA	BOLE	URBAN	Orthodox	Amhara	UNMARRIED	High School	Private	2000	3	4	NO	NA	YES	YES	NO	NA	NA	NA	NA	NO	180	NO	YES	NO	NO	NA	NA	NO	NA	NO	YES	POS	NO	NA	Sometimes	Retreatment	Relapse	2+	POS	R	POS	POS	S	R	R	R
43	M	31	AA	KIRKOSE	URBAN	Orthodox	Amhara	UNMARRIED	High School	SELF EMPLOYED	2000	1	2	NO	NA	YES	YES	YES	45	NO Symptom	1	NO	NO	90	YES	YES	NO	NO	NA	NA	NO	NA	NO	YES	POS	YES	21	Sometimes	Retreatment	Relapse	scanty	POS	R	POS	POS	R	R	R	R
44	M	46	AA	LIDETA	URBAN	Protestant	TIGRAY	MARRIED	High School	SELF EMPLOYED	3200	2	4	NO	NA	YES	YES	NO	NA	NA	NA	NA	NO	180	NO	YES	NO	NO	NA	NA	NO	NA	NO	YES	NEG	NO	NA	NO Visiting	Retreatment	Relapse	3+	POS	S	POS	POS	S	S	S	S
45	M	39	AA	Addis Ketema	URBAN	Orthodox	Amhara	MARRIED	College	Civil Servant	3450	2	3	NO	NA	YES	YES	NO	NA	NA	NA	NA	YES	180	YES	YES	NO	YES	NO	NA	NO	NA	NO	YES	POS	NO	NA	Sometimes	Retreatment	Relapse	1+	POS	R	POS	POS	S	R	R	R
46	M	30	AA	KIRKOSE	URBAN	Orthodox	TIGRAY	UNMARRIED	College	Civil Servant	3600	1	2	YES	NO	YES	YES	NO	NA	NA	NA	NA	YES	180	NO	YES	NO	YES	NO	NA	NO	NA	NO	YES	NEG	NO	NA	Sometimes	Retreatment	Relapse	scanty	POS	S	POS	POS	S	S	S	S
47	F	50	AA	Addis Ketema	URBAN	MUSLIM	Gurage	MARRIED	R&W	SELF EMPLOYED	1000	2	4	NO	NA	YES	YES	NO	NA	NA	NA	NA	YES	180	YES	YES	NO	NO	NA	NA	NO	NA	NO	YES	POS	NO	NA	Sometimes	Retreatment	Relapse	1+	POS	R	POS	POS	R	R	R	R
48	M	20	AA	GULLELE	URBAN	Orthodox	Amhara	MARRIED	R&W	SELF EMPLOYED	800	2	4	NO	NA	YES	YES	NO	NA	NA	NA	NA	NO	180	NO	YES	NO	NO	NA	NA	NO	NA	NO	YES	NEG	YES	80	Sometimes	Retreatment	Relapse	1+	POS	S	POS	POS	S	S	S	S
49	M	40	AA	KIRKOSE	URBAN	Orthodox	Amhara	MARRIED	High School	Private	3200	2	3	YES	YES	NO	NA	NA	NA	NA	NA	NA	NA	NA	NA	NA	NA	YES	YES	2	NO	NA	NO	YES	POS	NO	NA	NO Visiting	New	New	Neg	POS	S	POS	POS	S	S	S	S
50	M	36	AA	GULLELE	URBAN	Orthodox	Amhara	UNMARRIED	High School	SELF EMPLOYED	3500	2	2	NO	NA	YES	YES	YES	30	NO Symptom	1	NO	NO	90	YES	YES	NO	NO	NA	NA	YES	YES	YES	YES	NEG	NO	NA	Sometimes	Retreatment	Relapse	3+	POS	R	POS	POS	R	R	R	R
51	F	35	AA	N/S LAFTO	URBAN	MUSLIM	Gurage	MARRIED	R&W	Daily Laborer	1000	1	3	YES	YES	NO	NA	NA	NA	NA	NA	NA	NA	NA	NA	NA	NA	NO	NA	NA	NO	NA	NO	YES	NEG	NO	NA	Sometimes	New	New	1+	POS	S	POS	POS	S	S	S	S
52	F	43	AA	N/S LAFTO	URBAN	Orthodox	Amhara	MARRIED	R&W	SELF EMPLOYED	1100	2	3	NO	NA	YES	YES	NO	NA	NA	NA	NA	NO	180	NO	YES	NO	NO	NA	NA	NO	NA	NO	YES	NEG	NO	NA	Sometimes	Retreatment	Relapse	1+	POS	S	POS	POS	S	S	S	R
53	F	34	AA	Addis Ketema	URBAN	MUSLIM	Amhara	MARRIED	R&W	House Wife	1200	2	3	NO	NA	YES	YES	NO	NA	NA	NA	NA	YES	180	NO	YES	NO	YES	NO	NA	NO	NA	NO	YES	POS	YES	15	Many times	Retreatment	Relapse	1+	POS	R	POS	POS	R	R	R	R
54	M	29	AA	ARADA	URBAN	Orthodox	TIGRAY	UNMARRIED	High School	Private	1800	1	1	NO	NA	YES	YES	NO	NA	NA	NA	NA	NO	180	NO	YES	NO	NO	NA	NA	NO	NA	NO	YES	POS	NO	NA	Sometimes	Retreatment	Relapse	scanty	POS	S	POS	POS	S	S	S	S
55	M	50	AA	GULLELE	URBAN	Orthodox	Amhara	MARRIED	Elementary	SELF EMPLOYED	2500	3	4	NO	NA	YES	YES	NO	NA	NA	NA	NA	NO	180	NO	YES	NO	NO	NA	NA	NO	NA	NO	YES	NEG	NO	NA	NO Visiting	Retreatment	Relapse	2+	POS	S	POS	POS	S	R	S	R
56	M	34	AA	LIDETA	URBAN	Orthodox	TIGRAY	MARRIED	High School	Private	2500	2	3	NO	NA	YES	YES	NO	NA	NA	NA	NA	NO	240	NO	YES	NO	NO	NA	NA	NO	NA	NO	YES	POS	NO	NA	Sometimes	Retreatment	Treatment Failure	2+	POS	R	POS	POS	R	R	R	R
57	M	28	OROMIA	West Showa	Rural	Orthodox	Oromo	UNMARRIED	College	Civil Servant	2000	1	2	NO	NA	YES	YES	NO	NA	NA	NA	NA	NO	180	NA	YES	NO	YES	NO	NA	NO	NA	NO	YES	NEG	NO	NA	Sometimes	Retreatment	Relapse	3+	POS	S	POS	POS	R	R	S	S
58	F	31	AA	LIDETA	URBAN	Orthodox	TIGRAY	MARRIED	Elementary	Private	1500	2	3	NO	NA	YES	YES	NO	NA	NA	NA	NA	NO	180	NO	YES	NO	NO	NA	NA	NO	NA	NO	YES	NEG	NO	NA	Sometimes	Retreatment	Relapse	2+	POS	S	POS	POS	S	S	S	S
59	M	65	AA	GULLELE	URBAN	Orthodox	Oromo	MARRIED	R&W	Private	2400	3	3	NO	NA	YES	YES	NO	NA	NA	NA	NA	NO	180	NO	YES	NO	NO	NA	NA	NO	NA	NO	YES	POS	NO	NA	NO Visiting	Retreatment	Relapse	1+	POS	S	POS	POS	S	S	S	S
60	M	27	AA	GULLELE	URBAN	MUSLIM	GAMO	UNMARRIED	R&W	Private	1200	1	4	NO	NA	YES	YES	NO	NA	NA	NA	NA	NO	180	NO	YES	NO	NO	NA	NA	NO	NA	NO	YES	POS	NO	NA	Sometimes	Retreatment	Relapse	2+	POS	S	POS	POS	F	S	S	S
61	M	30	AA	N/S LAFTO	URBAN	Orthodox	Oromo	MARRIED	Elementary	Private	1900	1	2	YES	YES	NO	NA	NA	NA	NA	NA	NA	NA	NA	NA	NA	NA	YES	NO	NA	NO	NO	YES	YES	NEG	NO	NA	Sometimes	New	New	1+	POS	S	POS	POS	S	R	S	S
62	M	29	AA	KOLFE K	URBAN	Orthodox	Gurage	UNMARRIED	High School	SELF EMPLOYED	2000	1	3	NO	NA	YES	YES	NO	NA	NA	NA	NA	NO	180	NO	YES	NO	YES	YES	3	NO	NA	NO	YES	POS	NO	NA	Sometimes	Retreatment	Relapse	1+	POS	S	POS	POS	S	S	S	S
63	M	55	AA	YEKA	URBAN	Orthodox	TIGRAY	MARRIED	Elementary	SELF EMPLOYED	2400	2	3	NO	NA	YES	YES	NO	NA	NA	NA	NA	NO	180	NO	YES	NO	NO	NA	NA	NO	NA	NO	YES	NEG	NO	NA	NO Visiting	Retreatment	Relapse	1+	POS	S	POS	POS	S	S	S	S
64	F	20	AA	Addis Ketema	URBAN	Orthodox	Gurage	UNMARRIED	High School	Private	900	2	5	NO	NA	YES	YES	YES	21	NO Symptom	1	YES	NO	180	YES	YES	NO	NO	NA	NA	NO	NO	NO	YES	NEG	NO	NA	Sometimes	Retreatment	Relapse	Neg	POS	S	POS	POS	S	S	S	S
65	F	32	AA	ARADA	URBAN	Orthodox	HADYA	MARRIED	High School	Civil Servant	1300	1	2	YES	YES	NO	NA	NA	NA	NA	NA	NA	NA	NA	NA	NA	NA	NO	NA	NA	NO	NA	NO	YES	NEG	NO	NA	NO Visiting	New	New	Neg	POS	S	POS	POS	S	S	S	R
66	M	40	AA	LIDETA	URBAN	Orthodox	Amhara	MARRIED	College	SELF EMPLOYED	4700	3	4	NO	NA	YES	YES	NO	NA	NA	NA	NA	NO	180	NO	YES	NO	NO	NA	NA	NO	NA	NO	YES	POS	NO	NA	Sometimes	Retreatment	Relapse	1+	POS	S	POS	POS	S	S	S	S
67	F	20	AA	KIRKOSE	URBAN	Protestant	Oromo	UNMARRIED	Elementary	Private	950	1	2	NO	NA	YES	YES	NO	NA	NA	NA	NA	YES	180	NO	YES	NO	NO	NA	NA	NO	NA	NO	YES	NEG	NO	NA	Sometimes	Retreatment	Relapse	1+	POS	S	POS	POS	S	S	S	S
68	F	20	AA	KOLFE K	URBAN	MUSLIM	SILITE	UNMARRIED	Elementary	Private	1000	1	2	NO	NA	YES	YES	NO	NA	NA	NA	NA	NO	180	NO	YES	NO	NO	NA	NA	NO	NA	NO	YES	NEG	NO	NA	NO Visiting	Retreatment	Relapse	1+	POS	S	POS	POS	S	S	S	S
69	F	30	AA	BOLE	URBAN	Protestant	SIDAMA	MARRIED	R&W	House Wife	1300	2	3	NO	NA	YES	YES	NO	NA	NA	NA	NA	NO	180	NO	YES	NO	NO	NA	NA	NO	NA	NO	YES	NEG	NO	NA	NO Visiting	Retreatment	Relapse	1+	POS	S	POS	POS	S	S	S	S
70	F	70	AA	YEKA	URBAN	Orthodox	Amhara	MARRIED	R&W	SELF EMPLOYED	1000	2	3	NO	NA	YES	YES	NO	NA	NA	NA	NA	NO	180	NO	YES	NO	NO	NA	NA	NO	NA	NO	YES	NEG	NO	NA	Sometimes	Retreatment	Relapse	2+	POS	R	POS	POS	R	R	R	R
71	M	50	AA	ARADA	URBAN	Orthodox	Amhara	MARRIED	High School	Civil Servant	2000	3	4	NO	NA	YES	YES	NO	NA	NA	NA	NA	NO	180	NO	YES	NO	NO	NA	NA	NO	NO	NO	YES	NEG	NO	NA	Sometimes	Retreatment	Relapse	1+	POS	S	POS	POS	S	S	S	S
72	M	38	AA	KOLFE K	URBAN	MUSLIM	SILITE	MARRIED	Elementary	SELF EMPLOYED	1200	1	3	YES	YES	NO	NA	NA	NA	NA	NA	NA	NA	NA	NA	NA	NA	NO	NA	NA	NO	NA	NO	YES	POS	NO	NA	Sometimes	New	New	Neg	POS	S	POS	POS	S	S	S	S
73	M	23	AA	BOLE	URBAN	Protestant	WOLAYTA	UNMARRIED	Elementary	SELF EMPLOYED	1200	1	3	NO	NA	YES	YES	NO	NA	NA	NA	NA	NO	180	NO	YES	NO	NO	NA	NA	NO	NA	NO	YES	NEG	NO	NA	Sometimes	Retreatment	Relapse	2+	POS	S	POS	POS	S	S	S	S
74	F	41	AA	LIDETA	URBAN	Orthodox	Gurage	MARRIED	Elementary	Private	1500	2	3	YES	YES	NO	NA	NA	NA	NA	NA	NA	NA	NA	NA	NA	NA	NO	NA	NA	NO	NO	NO	YES	NEG	NO	NA	Sometimes	New	New	3+	POS	S	POS	POS	S	S	S	S
75	F	32	AA	ARADA	URBAN	Orthodox	TIGRAY	MARRIED	Elementary	House Wife	1200	1	2	YES	YES	NO	NA	NA	NA	NA	NA	NA	NA	NA	NA	NA	NA	NO	NA	NA	NO	NO	NO	YES	POS	NO	NA	Many times	New	New	2+	POS	S	POS	POS	S	R	S	R
76	F	35	AA	YEKA	URBAN	Orthodox	TIGRAY	MARRIED	Elementary	Civil Servant	2300	2	4	NO	NA	YES	YES	NO	NA	NA	NA	NA	YES	180	NO	YES	NO	NO	NA	NA	NO	NA	NO	YES	NEG	NO	NA	Sometimes	Retreatment	Relapse	2+	POS	R	POS	POS	R	R	R	R
77	M	33	AA	KOLFE K	URBAN	Orthodox	Amhara	UNMARRIED	High School	Private	1500	1	2	NO	NA	YES	YES	NO	NA	NA	NA	NA	NO	180	YES	YES	NO	NO	NA	NA	NO	NA	NO	YES	NEG	NO	NA	NO Visiting	Retreatment	Relapse	1+	POS	S	POS	POS	S	S	S	S
78	M	29	AA	ARADA	URBAN	Orthodox	Gurage	UNMARRIED	R&W	SELF EMPLOYED	2300	1	1	NO	NA	YES	YES	NO	NA	NA	NA	NA	NO	180	NO	YES	NO	YES	YES	3	NO	NA	NO	YES	POS	NO	NA	Sometimes	Retreatment	Relapse	1+	POS	R	POS	POS	R	R	R	R
79	M	38	AA	YEKA	URBAN	MUSLIM	Oromo	MARRIED	College	Private	3750	2	2	YES	YES	NO	NA	NA	NA	NA	NA	NA	NA	NA	NA	NA	NA	NO	NA	NA	NO	NA	NO	YES	NEG	YES	15	Sometimes	New	New	1+	POS	S	POS	POS	S	S	S	S
80	M	42	AA	Addis Ketema	URBAN	Orthodox	Amhara	MARRIED	College	Civil Servant	4100	2	3	NO	NA	YES	YES	NO	NA	NA	NA	NA	NO	180	NO	YES	NO	NO	NA	NA	NO	NA	NO	YES	NEG	YES	15	Sometimes	Retreatment	Relapse	Neg	POS	S	POS	POS	S	S	S	S
81	M	33	AA	KOLFE K	URBAN	MUSLIM	SILITE	MARRIED	Elementary	Private	1500	1	2	YES	YES	NO	NA	NA	NA	NA	NA	NA	NA	NA	NA	NA	NA	YES	NO	NA	NO	NA	YES	YES	POS	YES	10	Many times	New	New	2+	POS	R	POS	POS	S	R	R	R
82	M	33	AA	BOLE	URBAN	Protestant	HADYA	MARRIED	Elementary	Daily Laborer	1600	1	2	YES	NO	NO	NA	NA	NA	NA	NA	NA	NA	NA	NA	NA	NA	NO	NA	NA	NO	NA	NO	YES	POS	NO	NA	NO Visiting	New	New	Neg	POS	S	POS	POS	S	S	S	S
83	F	36	AA	AKAKI K	URBAN	Protestant	Oromo	MARRIED	R&W	Private	1450	2	5	NO	NA	YES	YES	NO	NA	NA	NA	NA	NO	180	NO	YES	NO	NO	NA	NA	NO	NA	NO	YES	NEG	NO	NA	Sometimes	Retreatment	Relapse	2+	POS	S	POS	POS	S	S	S	S
84	M	37	AA	ARADA	URBAN	Orthodox	Amhara	MARRIED	High School	Private	2700	2	2	NO	NA	YES	YES	YES	30	NO Symptom	1	NO	NO	120	YES	YES	NO	NO	NA	NA	NO	NA	NO	YES	NEG	NO	NA	Sometimes	Retreatment	Relapse	scanty	POS	S	POS	POS	S	R	S	S
85	M	27	AA	LIDETA	URBAN	Protestant	Amhara	UNMARRIED	High School	Private	1800	1	2	YES	YES	NO	NA	NA	NA	NA	NA	NA	NA	NA	NA	NA	NA	NO	NA	NA	NO	NA	NO	YES	POS	YES	10	Sometimes	New	New	1+	POS	R	POS	POS	R	R	R	R
86	F	31	AA	Addis Ketema	URBAN	MUSLIM	Gurage	MARRIED	Elementary	House Wife	500	2	3	NO	NA	YES	YES	NO	NA	NA	NA	NA	NO	180	NO	YES	NO	NO	NA	NA	NO	NA	NO	YES	NEG	NO	NA	Sometimes	Retreatment	Relapse	1+	POS	R	POS	POS	R	R	R	R
87	F	35	AA	LIDETA	URBAN	Orthodox	Amhara	MARRIED	R&W	House Wife	1100	1	2	YES	YES	YES	YES	NO	NA	NA	NA	NA	NO	180	NO	YES	NO	YES	NO	NA	NO	NA	NO	YES	POS	YES	10	Sometimes	Retreatment	Relapse	1+	POS	R	POS	POS	S	R	R	R
88	M	39	AA	AKAKI K	URBAN	Orthodox	Oromo	MARRIED	High School	Private	2300	2	3	NO	NA	YES	YES	NO	NA	NA	NA	NA	NO	180	NO	YES	NO	NO	NA	NA	YES	YES	NO	YES	NEG	NO	NA	Sometimes	Retreatment	Relapse	1+	POS	R	POS	POS	S	R	R	R
89	M	26	AA	KOLFE K	URBAN	Orthodox	TIGRAY	UNMARRIED	High School	Private	2700	3	5	NO	NA	YES	YES	YES	45	FORGETTING	1	YES	NO	180	NO	YES	NO	YES	NO	NA	YES	NA	NO	YES	NEG	NO	NA	Sometimes	Retreatment	Relapse	1+	POS	S	POS	POS	S	R	R	S
90	M	37	AA	LIDETA	URBAN	Orthodox	TIGRAY	MARRIED	College	Private	4000	2	3	NO	NA	YES	YES	NO	NA	NA	NA	NA	NO	240	NO	YES	NO	NO	NA	NA	NO	NA	NO	YES	POS	NO	NA	Sometimes	Retreatment	Treatment Failure	Neg	POS	S	POS	POS	S	S	S	S
91	F	25	AA	AKAKI K	URBAN	Orthodox	Oromo	UNMARRIED	Elementary	Private	1500	2	5	YES	YES	YES	YES	NO	NA	NA	NA	NA	NO	180	NO	YES	NO	YES	YES	1	NO	NA	NO	YES	POS	NO	NA	Sometimes	Retreatment	Relapse	scanty	POS	R	POS	POS	R	R	R	R
92	M	41	AA	BOLE	URBAN	MUSLIM	SOMALI	MARRIED	Elementary	SELF EMPLOYED	3000	4	8	NO	NA	YES	YES	NO	NA	NA	NA	NA	NO	180	NO	YES	NO	YES	YES	2	NO	NA	NO	YES	NEG	NO	NA	Sometimes	Retreatment	Relapse	1+	POS	S	POS	POS	S	S	S	S
93	M	40	AA	AKAKI K	URBAN	Orthodox	Oromo	MARRIED	R&W	Private	1400	2	5	NO	NA	YES	YES	YES	30	NO Symptom	1	YES	YES	180	NO	YES	NO	NO	NA	NA	YES	NO	NO	YES	NEG	YES	5	Sometimes	Retreatment	Relapse	scanty	POS	S	POS	POS	S	S	S	S
94	M	24	AA	LIDETA	URBAN	MUSLIM	Gurage	MARRIED	Elementary	Daily Laborer	1500	1	3	YES	YES	NO	NA	NA	NA	NA	NA	NA	NA	NA	NA	NA	NA	YES	NO	NA	NO	NA	YES	YES	NEG	NO	NA	Many times	New	New	scanty	POS	S	POS	POS	S	S	S	S
95	M	30	AA	LIDETA	URBAN	Orthodox	Amhara	UNMARRIED	College	Private	3200	3	6	NO	NA	YES	YES	NO	NA	NA	NA	NA	NO	180	NO	YES	NO	NO	NA	NA	NO	NA	NO	YES	NEG	NO	NA	Sometimes	Retreatment	Relapse	1+	POS	R	POS	POS	R	R	R	S
96	M	34	AA	KIRKOSE	URBAN	Orthodox	Amhara	UNMARRIED	High School	SELF EMPLOYED	3200	2	2	NO	NA	YES	YES	YES	30	SIDE EFFECT	1	YES	YES	180	YES	YES	NO	YES	YES	1	NO	NA	NO	YES	NEG	NO	NA	Sometimes	Retreatment	Relapse	scanty	POS	S	POS	POS	S	S	S	S
97	F	33	AA	LIDETA	URBAN	MUSLIM	Oromo	MARRIED	R&W	House Wife	1000	2	4	YES	YES	YES	YES	NO	NA	NA	NA	NA	NO	180	NO	YES	NO	YES	NO	NA	NO	NA	NO	YES	POS	NO	NA	Many times	Retreatment	Relapse	1+	POS	R	POS	POS	R	R	R	R
98	M	28	AA	Addis Ketema	URBAN	Orthodox	Oromo	UNMARRIED	Elementary	Private	1200	2	2	NO	NA	YES	YES	YES	15	SIDE EFFECT	1	YES	YES	180	NO	YES	NO	NO	NA	NA	NO	NA	NO	YES	NEG	NO	NA	Sometimes	Retreatment	Relapse	1+	POS	S	POS	POS	S	S	S	S
99	M	30	AA	GULLELE	URBAN	Orthodox	Amhara	Divorced	High School	Daily Laborer	900	2	2	NO	NA	YES	YES	YES	30	Personal Problem	1	NO	YES	150	YES	YES	NO	YES	NO	NA	YES	NO	NO	YES	POS	NO	NA	NO Visiting	Retreatment	Relapse	2+	POS	S	POS	POS	S	R	S	R
100	M	30	AA	KIRKOSE	URBAN	Orthodox	Amhara	Divorced	College	Civil Servant	3510	5	7	NO	NA	YES	YES	NO	NA	NA	NA	NA	NO	UKNOWN	NO	YES	NO	YES	NO	NA	YES	NO	NO	YES	POS	YES	60	Sometimes	Retreatment	Relapse	2+	POS	R	POS	POS	R	R	R	R
101	M	28	AA	AKAKI K	URBAN	Orthodox	Oromo	UNMARRIED	Elementary	SELF EMPLOYED	1500	2	3	NO	NA	YES	YES	NO	NA	NA	NA	NA	NO	180	YES	YES	NO	NO	NA	NA	NO	NA	YES	YES	POS	YES	21	Sometimes	Retreatment	Relapse	1+	POS	R	POS	POS	R	R	R	R
102	M	35	AA	KIRKOSE	URBAN	MUSLIM	TIGRAY	MARRIED	R&W	SELF EMPLOYED	2000	2	4	YES	YES	NO	NA	NA	NA	NA	NA	NA	NA	NA	NA	NA	NA	NO	NA	NA	NO	NA	NO	YES	POS	NO	NA	Many times	New	New	Neg	POS	S	POS	POS	S	S	S	S
103	F	25	OROMIA	FINIFINE	Rural	Orthodox	Oromo	MARRIED	Elementary	SELF EMPLOYED	2000	2	3	YES	YES	YES	YES	NO	NA	NA	NA	NA	YES	240	YES	YES	NO	YES	NO	NA	YES	NO	NO	YES	POS	NO	NA	NO Visiting	Retreatment	Relapse	1+	POS	S	POS	POS	S	R	S	R
104	M	58	AA	KOLFE K	URBAN	Orthodox	Oromo	MARRIED	R&W	SELF EMPLOYED	3200	3	7	NO	NA	YES	YES	YES	21	NO Symptom	1	YES	YES	180	NO	YES	NO	NO	NA	NA	YES	NO	NO	YES	NEG	YES	30	Sometimes	Retreatment	Relapse	2+	POS	R	POS	POS	S	R	R	R
105	F	38	AA	ARADA	URBAN	MUSLIM	TIGRAY	MARRIED	Elementary	House Wife	1200	2	2	NO	NA	YES	YES	NO	NA	NA	NA	NA	NO	90	NA	YES	NO	NO	NA	NA	NO	NA	NO	YES	POS	YES	60	Sometimes	Retreatment	Defaulter	2+	POS	R	POS	POS	R	R	R	R
106	F	53	AA	KIRKOSE	URBAN	Orthodox	Oromo	MARRIED	R&W	House Wife	1300	2	4	NO	NA	YES	YES	NO	NA	NA	NA	NA	NO	180	NO	YES	NO	NO	NA	NA	NO	NA	NO	YES	POS	NO	NA	Sometimes	Retreatment	Relapse	2+	POS	S	POS	POS	S	S	S	S
107	M	35	AA	ARADA	URBAN	MUSLIM	SILITE	MARRIED	R&W	SELF EMPLOYED	1400	2	5	NO	NA	YES	YES	NO	NA	NA	NA	NA	NO	180	NO	YES	NO	YES	YES	3	NO	NA	NO	YES	POS	NO	NA	Sometimes	Retreatment	Relapse	Neg	POS	S	POS	POS	S	S	S	S
108	M	40	AA	YEKA	URBAN	Protestant	Oromo	MARRIED	High School	Daily Laborer	2400	2	4	NO	NA	YES	YES	NO	NA	NA	NA	NA	NO	240	YES	YES	YES	YES	YES	1	NO	NA	NO	YES	NEG	NO	NA	Sometimes	Retreatment	Relapse	1+	POS	S	POS	POS	S	S	S	S
109	M	37	AA	ARADA	URBAN	Orthodox	HADYA	UNMARRIED	High School	Daily Laborer	2500	2	4	YES	YES	NO	NA	NA	NA	NA	NA	NA	NA	NA	NA	NA	NA	NO	NA	NA	YES	YES	YES	YES	POS	YES	21	Sometimes	New	New	1+	POS	R	POS	POS	R	R	R	R
110	F	26	OROMIA	FINIFINE	URBAN	Protestant	Oromo	Divorced	Elementary	Private	NO INCOME	1	2	YES	YES	YES	YES	YES	45	NO Symptom	1	NO	YES	90	YES	YES	NO	YES	NO	NA	NO	NA	NO	YES	POS	YES	60	Sometimes	Retreatment	Defaulter	1+	POS	S	POS	POS	S	S	S	S
111	M	54	AA	ARADA	URBAN	Orthodox	Amhara	MARRIED	High School	Civil Servant	2400	3	5	NO	NA	YES	YES	NO	NA	NA	NA	NA	NO	180	NO	YES	NO	NO	NA	NA	NO	NA	NO	YES	POS	YES	21	Sometimes	Retreatment	Relapse	2+	POS	S	POS	POS	S	S	S	S
112	M	29	AA	KOLFE K	URBAN	MUSLIM	SILITE	UNMARRIED	College	SELF EMPLOYED	4000	3	3	NO	NA	YES	YES	NO	NA	NA	NA	NA	NO	180	YES	YES	NO	YES	NO	NA	NO	NA	NO	YES	POS	YES	21	Many times	Retreatment	Relapse	1+	POS	R	POS	POS	S	R	R	R
113	M	41	AA	YEKA	URBAN	Orthodox	Amhara	MARRIED	College	Private	3500	2	3	NO	NA	YES	YES	NO	NA	NA	NA	NA	NO	180	NO	YES	NO	NO	NA	NA	NO	NA	NO	YES	NEG	YES	15	Many times	Retreatment	Relapse	1+	POS	R	POS	POS	S	R	R	S
114	M	34	AA	Addis Ketema	URBAN	Orthodox	Amhara	UNMARRIED	Elementary	SELF EMPLOYED	1800	2	3	NO	NA	YES	YES	NO	NA	NA	NA	NA	NO	180	NO	YES	NO	NO	NA	NA	NO	NA	NO	YES	POS	NO	NA	Sometimes	Retreatment	Relapse	2+	POS	S	POS	POS	S	S	S	S
115	M	34	AA	LIDETA	URBAN	Orthodox	Gurage	MARRIED	High School	SELF EMPLOYED	2000	2	4	NO	NA	YES	YES	NA	NA	NA	NA	NA	NO	180	NO	YES	NO	YES	YES	2	NO	NA	NO	YES	POS	NO	NA	Sometimes	Retreatment	Relapse	1+	POS	S	POS	POS	S	S	S	R
116	M	32	AA	ARADA	URBAN	Protestant	TIGRAY	UNMARRIED	College	SELF EMPLOYED	2500	2	3	NO	NA	YES	YES	NO	NA	NA	NA	NA	NO	180	NO	YES	NO	YES	YES	1	NO	NA	NO	YES	POS	NO	NA	Sometimes	Retreatment	Relapse	Neg	POS	S	POS	POS	S	S	S	S
117	F	36	AA	KOLFE K	URBAN	MUSLIM	AFAR	MARRIED	R&W	Private	3000	3	3	NO	NA	YES	YES	NO	NA	NA	NA	NA	NO	180	NO	YES	NO	YES	YES	3	NO	NA	NO	YES	NEG	NO	NA	Sometimes	Retreatment	Relapse	scanty	POS	S	POS	POS	S	S	S	S
118	M	28	AA	LIDETA	URBAN	Orthodox	Oromo	UNMARRIED	High School	Private	1750	3	4	NO	NA	YES	YES	NA	NA	NA	NA	NA	NO	180	NO	YES	NO	NO	NA	NA	NO	NA	NO	YES	POS	NO	NA	Sometimes	Retreatment	Relapse	Neg	POS	S	POS	POS	S	R	S	S
119	M	40	AA	BOLE	URBAN	Orthodox	Amhara	MARRIED	High School	Private	2500	2	3	YES	YES	NO	NA	NA	NA	NA	NA	NA	NA	NA	NA	NA	NA	NO	NA	NA	NO	NA	NO	YES	POS	NO	NA	Sometimes	New	New	2+	POS	S	POS	POS	S	S	S	S
120	F	53	AA	ARADA	URBAN	Orthodox	Amhara	widow	R&W	House Wife	900	3	4	YES	YES	NO	NA	NA	NA	NA	NA	NA	NA	NA	NA	NA	NA	NO	NA	NA	NO	NA	NO	YES	POS	NO	NA	Many times	New	New	2+	POS	R	POS	POS	R	R	R	R
121	M	32	AA	GULLELE	URBAN	Orthodox	Oromo	UNMARRIED	High School	Private	1800	2	3	NO	NA	YES	YES	NO	NA	NA	NA	NA	NO	180	NO	YES	NO	NO	NA	NA	YES	NO	NO	YES	POS	NO	NA	Sometimes	Retreatment	Relapse	1+	POS	R	POS	POS	R	R	R	R
122	M	36	AA	LIDETA	URBAN	Orthodox	Amhara	MARRIED	College	Private	3500	2	3	NO	NA	YES	YES	NO	NA	NA	NA	NA	NO	180	NO	YES	NO	NO	NA	NA	YES	YES	NO	YES	POS	NO	NA	Sometimes	Retreatment	Relapse	1+	POS	R	POS	POS	R	R	R	R
123	M	31	AA	KIRKOSE	URBAN	Orthodox	Amhara	UNMARRIED	College	Civil Servant	2850	2	4	YES	YES	NO	NA	NA	NA	NA	NA	NA	NA	NA	NA	NA	NA	YES	YES	1	YES	NO	YES	YES	POS	YES	15	Sometimes	New	New	2+	POS	R	POS	POS	R	R	R	R
124	F	33	AA	N/S LAFTO	URBAN	Orthodox	Amhara	MARRIED	R&W	House Wife	1000	2	5	NO	NA	YES	YES	NO	NA	NA	NA	NA	NO	180	NO	YES	NO	YES	YES	3	NO	NA	NO	YES	POS	YES	45	Many times	Retreatment	Relapse	Neg	POS	R	POS	POS	R	R	R	R
125	M	37	AA	N/S LAFTO	URBAN	Orthodox	TIGRAY	MARRIED	College	Civil Servant	3600	3	3	NO	NA	YES	YES	NO	NA	NA	NA	NA	YES	180	YES	YES	NO	NO	NA	NA	NO	NA	NO	YES	POS	NO	NA	Many times	Retreatment	Relapse	1+	POS	R	POS	POS	R	R	R	R
126	F	20	AA	AKAKI K	URBAN	Orthodox	Gurage	UNMARRIED	High School	Private	900	3	5	NO	NA	YES	YES	YES	21	NO Symptom	1	YES	NO	180	YES	YES	NO	NO	NA	NA	YES	YES	NO	YES	NEG	NO	NA	Many times	Retreatment	Relapse	1+	POS	S	POS	POS	S	S	S	S
127	M	50	AA	N/S LAFTO	URBAN	Orthodox	Oromo	MARRIED	R&W	Private	3200	2	5	NO	NA	YES	YES	YES	7	FORGETTING	1	YES	YES	180	NO	YES	NO	NO	NA	NA	YES	NO	NO	YES	NEG	YES	15	Sometimes	Retreatment	Relapse	1+	POS	S	POS	POS	S	S	S	S
128	M	27	AA	BOLE	URBAN	Orthodox	Amhara	UNMARRIED	High School	Civil Servant	2100	2	2	YES	YES	NO	NA	NA	NA	NA	NA	NA	NA	NA	NA	NA	NA	NO	NA	NA	NO	NA	NO	YES	POS	NO	NA	NO Visiting	New	New	scanty	POS	R	POS	POS	R	R	R	R
129	F	70	AA	YEKA	URBAN	Orthodox	Amhara	MARRIED	R&W	SELF EMPLOYED	1000	2	3	NO	NA	YES	YES	NO	NA	NA	NA	NA	NO	180	NO	YES	NO	NO	NA	NA	NO	NO	NO	YES	NEG	NO	NA	Sometimes	Retreatment	Relapse	2+	POS	S	POS	POS	S	S	S	S
130	M	23	SPNN	GURAGE	Rural	Protestant	Gurage	UNMARRIED	High School	Daily Laborer	500	1	1	NO	NA	YES	YES	NO	NA	NA	NA	NA	NO	180	NO	YES	NO	YES	YES	1	NO	NA	NO	YES	NEG	NO	NA	Sometimes	Retreatment	Relapse	2+	POS	S	POS	POS	S	S	S	S
131	M	25	OROMIA	West Arisi	Rural	Orthodox	Oromo	MARRIED	College	Civil Servant	4574	4	6	NO	NA	YES	YES	NO	NA	NA	NA	NA	NO	240	YES	YES	NO	NO	NA	NA	NO	NA	NO	YES	NEG	NO	NA	NO Visiting	Retreatment	Relapse	2+	POS	S	POS	POS	S	R	S	R
132	M	24	AA	Addis Ketema	URBAN	MUSLIM	SILITE	UNMARRIED	Elementary	Daily Laborer	1200	2	3	YES	YES	NO	NA	NA	NA	NA	NA	NA	NA	NA	NA	NA	NA	YES	NO	NA	NO	NA	YES	YES	POS	NO	NA	Many times	New	New	1+	POS	S	POS	POS	S	S	S	R
133	M	50	SPNN	GURAGE	Rural	MUSLIM	Gurage	MARRIED	Illitrate	SELF EMPLOYED	1500	4	6	NO	NA	YES	YES	NO	NA	NA	NA	NA	NO	180	YES	YES	NO	NO	NA	NA	NO	NA	NO	YES	NEG	YES	60	Sometimes	Retreatment	Relapse	scanty	POS	S	POS	POS	S	S	S	S
134	F	31	AA	KIRKOSE	URBAN	Orthodox	Oromo	MARRIED	High School	Private	1900	2	4	YES	YES	NO	NA	NA	NA	NA	NA	NA	NA	NA	NA	NA	NA	NO	NA	NA	NO	NA	NO	YES	POS	NO	NA	Sometimes	New	New	scanty	POS	S	POS	POS	S	S	S	S
135	M	31	AA	ARADA	URBAN	Protestant	WOLAYTA	MARRIED	Elementary	SELF EMPLOYED	2000	2	3	NO	NA	YES	YES	NO	NA	NA	NA	NA	YES	180	YES	YES	NO	NO	NA	NA	NO	NA	YES	YES	POS	YES	15	Sometimes	Retreatment	Relapse	2+	POS	R	POS	POS	R	R	R	R
136	F	24	AA	KOLFE K	URBAN	Orthodox	Amhara	UNMARRIED	High School	Civil Servant	2500	2	4	NO	NA	YES	YES	NO	NA	NA	NA	NA	NO	180	NO	YES	NO	NO	NA	NA	NO	NA	NO	YES	POS	YES	21	Many times	Retreatment	Relapse	1+	POS	R	POS	POS	R	R	R	R
137	M	29	OROMIA	FINIFINE	Rural	Orthodox	Oromo	UNMARRIED	College	Civil Servant	2000	3	3	NO	NA	YES	YES	NO	NA	NA	NA	NA	NO	180	NO	YES	NO	YES	NO	NA	YES	NO	NO	YES	POS	NO	NA	Sometimes	Retreatment	Relapse	3+	POS	R	POS	POS	S	R	R	R
138	M	32	AA	Addis Ketema	URBAN	Orthodox	TIGRAY	UNMARRIED	High School	Private	2500	2	2	NO	NA	YES	YES	YES	45	NO Symptom	1	NO	NO	105	YES	YES	NO	YES	NO	NA	NO	NA	NO	YES	POS	NO	NA	Sometimes	Retreatment	Defaulter	1+	POS	R	POS	POS	R	R	R	R
139	M	30	AA	Addis Ketema	URBAN	Orthodox	Amhara	UNMARRIED	College	Civil Servant	2950	3	5	NO	NA	YES	YES	NO	NA	NA	NA	NA	NO	180	NO	YES	NO	NO	NA	NA	YES	NO	NO	YES	POS	NO	NA	Many times	Retreatment	Relapse	2+	POS	R	POS	POS	R	R	R	R
140	F	33	AA	KIRKOSE	URBAN	Orthodox	TIGRAY	MARRIED	R&W	House Wife	1000	1	3	NO	NA	YES	YES	NO	NA	NA	NA	NA	YES	180	NO	YES	NO	NO	NA	NA	NO	NA	NO	YES	NEG	NO	NA	Sometimes	Retreatment	Relapse	Neg	POS	S	POS	POS	S	R	S	R
141	F	37	AA	BOLE	URBAN	MUSLIM	Oromo	MARRIED	R&W	House Wife	900	2	2	NO	NA	YES	YES	NO	NA	NA	NA	NA	NO	180	NO	YES	NO	YES	YES	2	NO	NA	NO	YES	POS	NO	NA	Sometimes	Retreatment	Relapse	scanty	POS	S	POS	POS	S	S	S	S
142	M	36	AA	LIDETA	URBAN	Orthodox	Oromo	MARRIED	High School	Private	1800	2	3	NO	NA	YES	YES	NO	NA	NA	NA	NA	NO	180	NO	YES	NO	YES	YES	1	NO	NA	NO	YES	NEG	NO	NA	Sometimes	Retreatment	Relapse	2+	POS	R	POS	POS	S	R	R	R
143	F	35	AA	ARADA	URBAN	Orthodox	Amhara	MARRIED	High School	Civil Servant	1600	2	3	NO	NA	YES	YES	NO	NA	NA	NA	NA	NO	180	NO	YES	NO	YES	YES	3	NO	NA	NO	YES	NEG	NO	NA	Many times	Retreatment	Relapse	1+	POS	S	POS	POS	S	S	S	S
144	M	40	AA	LIDETA	URBAN	MUSLIM	Amhara	MARRIED	High School	SELF EMPLOYED	3800	3	3	NO	NA	YES	YES	YES	45	NO Symptom	1	YES	YES	180	YES	YES	NO	NO	NA	NA	NO	NA	NO	YES	NEG	NO	NA	Many times	Retreatment	Relapse	1+	POS	S	POS	POS	S	S	S	S
145	M	39	AA	YEKA	URBAN	Orthodox	Amhara	UNMARRIED	College	Private	3000	1	2	NO	NA	YES	YES	YES	30	NO Symptom	1	NO	NO	150	YES	YES	NO	NO	NA	NA	YES	NO	YES	YES	POS	NO	NA	Sometimes	Retreatment	Relapse	2+	POS	R	POS	POS	R	R	R	R
146	F	27	AA	N/S LAFTO	URBAN	MUSLIM	Gurage	UNMARRIED	Elementary	Private	1500	2	2	NO	NA	YES	YES	NO	NA	NA	NA	NA	NO	180	NO	YES	NO	NO	NA	NA	NO	NA	NO	YES	NEG	NO	NA	Sometimes	Retreatment	Relapse	scanty	POS	S	POS	POS	S	S	S	S
147	F	33	AA	LIDETA	URBAN	Orthodox	Amhara	MARRIED	Elementary	SELF EMPLOYED	3000	3	4	NO	NA	YES	YES	NO	NA	NA	NA	NA	NO	180	NO	YES	NO	NO	NA	NA	NO	NA	NO	YES	POS	NO	NA	Many times	Retreatment	Relapse	1+	POS	R	POS	POS	R	R	R	R
148	F	36	AA	ARADA	URBAN	MUSLIM	Gurage	MARRIED	R&W	Daily Laborer	1000	2	3	YES	YES	NO	NA	NA	NA	NA	NA	NA	NA	NA	NA	NA	NA	NO	NA	NA	NO	NA	NO	YES	NEG	NO	7	Sometimes	New	New	Neg	POS	S	POS	POS	S	S	S	S
149	F	35	AA	YEKA	URBAN	Orthodox	Oromo	MARRIED	Illitrate	UNEMPLOYED	NO income	1	4	YES	YES	NO	NA	NA	NA	NA	NA	NA	NA	NA	NA	NA	NA	YES	NO	NA	YES	NO	YES	YES	POS	NO	NA	Sometimes	New	New	2+	POS	R	POS	POS	S	R	R	R
150	M	45	Amhara	North Showa	Rural	Orthodox	Amhara	Divorced	Illitrate	Daily Laborer	1200	1	3	NO	NA	YES	YES	NO	NA	NA	NA	NA	NO	180	NO	YES	NO	NO	NA	NA	YES	NO	NO	YES	POS	NO	NA	NO Visiting	Retreatment	Relapse	scanty	POS	S	POS	POS	S	S	S	S
151	F	35	AA	KOLFE K	URBAN	MUSLIM	Oromo	MARRIED	Elementary	House Wife	1100	2	3	NO	NA	NO	NA	NA	NA	NA	NA	NA	NA	NA	NA	NA	NA	YES	NO	NA	NO	NA	NO	YES	NEG	YES	7	Sometimes	New	New	scanty	POS	S	POS	POS	S	S	S	S
152	M	30	AA	N/S LAFTO	URBAN	Orthodox	Amhara	UNMARRIED	High School	Private	1400	2	2	NO	NA	YES	YES	NO	NA	NA	NA	NA	NO	180	YES	YES	NO	NO	NA	NA	NO	NA	NO	YES	NEG	NO	NA	Many times	Retreatment	Relapse	1+	POS	S	POS	POS	S	S	S	S
153	F	49	AA	ARADA	URBAN	Protestant	Gurage	MARRIED	Elementary	SELF EMPLOYED	1000	2	4	NO	NA	YES	YES	NO	NA	NA	NA	NA	YES	180	YES	YES	NO	YES	NO	NA	NO	NA	NO	YES	NEG	NO	NA	Sometimes	Retreatment	Relapse	1+	POS	S	POS	POS	S	R	S	S
154	M	40	AA	KOLFE K	URBAN	MUSLIM	Oromo	MARRIED	College	Private	3200	2	2	YES	YES	NO	NA	NA	NA	NA	NA	NA	NA	NA	NA	NA	NA	NO	NA	NA	NO	NA	NO	YES	POS	NO	NA	NO Visiting	New	New	Neg	POS	S	POS	POS	S	S	S	S
155	F	20	AA	ARADA	URBAN	MUSLIM	SILITE	UNMARRIED	Elementary	Private	1200	2	2	NO	NA	YES	YES	NO	NA	NA	NA	NA	NO	180	NO	YES	NO	YES	NO	NA	NO	NA	NO	YES	POS	NO	NA	Sometimes	Retreatment	Relapse	1+	POS	S	POS	POS	S	S	S	S
156	F	27	AA	BOLE	URBAN	Orthodox	Amhara	MARRIED	Elementary	SELF EMPLOYED	2500	2	3	NO	NA	YES	YES	NO	NA	NA	NA	NA	NO	180	NO	YES	NO	NO	NA	NA	NO	NA	NO	YES	POS	NO	NA	Sometimes	Retreatment	Relapse	Neg	POS	R	POS	POS	R	R	R	R
157	F	27	AA	YEKA	URBAN	Orthodox	Oromo	UNMARRIED	R&W	Private	900	1	2	NO	NA	YES	YES	NO	NA	NA	NA	NA	NO	180	NO	YES	NO	NO	NA	NA	NO	NA	NO	YES	NEG	NO	NA	Sometimes	Retreatment	Relapse	1+	POS	S	POS	POS	S	S	S	S
158	F	39	AA	LIDETA	URBAN	Orthodox	Amhara	MARRIED	Elementary	Private	1200	3	5	NO	NA	YES	YES	NO	NA	NA	NA	NA	NO	180	NO	YES	NO	NO	NA	NA	NO	NA	NO	YES	POS	NO	NA	Many times	Retreatment	Relapse	1+	POS	S	POS	POS	S	S	S	S
159	M	50	AA	KIRKOSE	URBAN	Orthodox	Amhara	MARRIED	Elementary	SELF EMPLOYED	2000	3	4	NO	NA	YES	YES	NO	NA	NA	NA	NA	NO	180	NO	YES	NO	NO	NA	NA	NO	NA	NO	YES	POS	NO	NA	Sometimes	Retreatment	Relapse	1+	POS	R	POS	POS	R	R	R	R
160	F	20	AA	GULLELE	URBAN	Orthodox	Gurage	UNMARRIED	Elementary	UNEMPLOYED	0	2	5	NO	NA	YES	YES	YES	15	FORGETTING	1	YES	NO	180	YES	YES	NO	YES	YES	1	NO	NA	NO	YES	NEG	NO	NA	Sometimes	Retreatment	Relapse	1+	POS	S	POS	POS	S	S	S	S
161	F	31	AA	KIRKOSE	URBAN	Orthodox	TIGRAY	MARRIED	Elementary	Private	3250	3	3	NO	NA	YES	YES	NO	NA	NA	NA	NA	NO	180	NO	YES	NO	NO	NA	NA	NO	NA	NO	YES	POS	NO	NA	Sometimes	Retreatment	Relapse	1+	POS	R	POS	POS	R	R	R	R
162	F	25	AA	GULLELE	URBAN	Orthodox	Amhara	UNMARRIED	R&W	Private	1000	2	1	NO	NA	YES	YES	NO	NA	NA	NA	NA	YES	180	YES	YES	NO	YES	YES	2	YES	NOt Remember	YES	YES	POS	YES	45	Sometimes	Retreatment	Relapse	2+	POS	R	POS	POS	R	R	R	R
163	M	38	AA	ARADA	URBAN	Orthodox	Amhara	MARRIED	High School	Private	2300	2	3	NO	NA	YES	YES	NO	NA	NA	NA	NA	NO	180	NO	YES	NO	YES	YES	3	NO	NA	NO	YES	NEG	NO	NA	Sometimes	Retreatment	Relapse	Neg	POS	S	POS	POS	S	S	S	S
164	F	26	AA	GULLELE	URBAN	Orthodox	GAMO	MARRIED	R&W	Daily Laborer	1000	2	3	NO	NA	YES	YES	NO	NA	NA	NA	NA	NO	180	NO	YES	NO	NO	NA	NA	NO	NA	NO	YES	POS	YES	30	Sometimes	Retreatment	Relapse	1+	POS	R	POS	POS	S	R	R	S
165	F	37	AA	KIRKOSE	URBAN	Orthodox	Amhara	MARRIED	R&W	House Wife	1700	3	4	NO	NA	YES	YES	NO	NA	NA	NA	NA	YES	180	NO	YES	NO	NO	NA	NA	NO	NA	NO	YES	NEG	NO	NA	Sometimes	Retreatment	Relapse	Neg	POS	S	POS	POS	S	S	S	S
166	F	26	AA	KIRKOSE	URBAN	Orthodox	SIDAMA	UNMARRIED	R&W	Private	850	1	3	YES	YES	NO	NA	NA	NA	NA	NA	NA	NA	NA	NA	NA	NA	NO	NA	NA	NO	NO	NO	YES	POS	NO	NA	NO Visiting	New	New	scanty	POS	S	POS	POS	S	S	S	S
167	M	27	AA	YEKA	URBAN	Orthodox	Amhara	UNMARRIED	High School	Private	2000	1	2	NO	NA	YES	YES	NO	NA	NA	NA	NA	NO	180	NO	YES	NO	YES	YES	1	NO	NO	NO	YES	NEG	NO	NA	NO Visiting	Retreatment	Relapse	1+	POS	S	POS	POS	S	S	S	S
168	F	24	AA	YEKA	URBAN	Orthodox	Oromo	UNMARRIED	Elementary	Daily Laborer	1000	3	4	YES	YES	NO	NA	NA	NA	NA	NA	NA	NA	NA	NA	NA	NA	NO	NA	NA	NO	NA	NO	YES	NEG	NO	NA	Sometimes	New	New	2+	POS	S	POS	POS	S	S	S	S
169	F	35	AA	KIRKOSE	URBAN	Protestant	Oromo	MARRIED	R&W	House Wife	1500	3	4	YES	YES	NO	NA	NA	NA	NA	NA	NA	NA	NA	NA	NA	NA	NO	NA	NA	NO	NA	NO	YES	POS	YES	15	Many times	New	New	Neg	POS	S	POS	POS	S	S	S	S
170	M	43	AA	KOLFE K	URBAN	Orthodox	Oromo	MARRIED	R&W	SELF EMPLOYED	1500	3	5	NO	NA	YES	YES	NO	NA	NA	NA	NA	NO	180	NO	YES	NO	YES	NO	NA	NO	NA	NO	YES	POS	NO	NA	Sometimes	Retreatment	Relapse	2+	POS	R	POS	POS	S	R	R	R
171	M	50	AA	N/S LAFTO	URBAN	Orthodox	Gurage	MARRIED	R&W	Private	1500	3	3	NO	NA	YES	YES	NO	NA	NA	NA	NA	NO	180	NO	YES	NO	NO	NA	NA	NO	NA	NO	YES	POS	NO	NA	Sometimes	Retreatment	Relapse	1+	POS	S	POS	POS	S	S	S	S
172	F	53	AA	YEKA	URBAN	Orthodox	Oromo	MARRIED	R&W	House Wife	1200	3	6	NO	NA	YES	YES	NO	NA	NA	NA	NA	NO	180	NO	YES	NO	NO	NA	NA	NO	NA	NO	YES	NEG	NO	NA	Sometimes	Retreatment	Relapse	1+	POS	S	POS	POS	R	S	S	S
173	M	32	AA	YEKA	URBAN	MUSLIM	TIGRAY	MARRIED	High School	SELF EMPLOYED	3000	2	3	NO	NA	YES	YES	NO	NA	NA	NA	NA	NO	240	NO	YES	NO	NO	NA	NA	NO	NA	NO	YES	POS	NO	NA	Many times	Retreatment	Treatment Failure	2+	POS	R	POS	POS	R	R	R	R
174	M	38	AA	KIRKOSE	URBAN	Orthodox	Amhara	MARRIED	High School	SELF EMPLOYED	3700	2	4	NO	NA	YES	YES	NO	NA	NA	NA	NA	YES	180	YES	YES	NO	NO	NA	NA	NO	NO	NO	YES	NEG	NO	NA	Sometimes	Retreatment	Relapse	Neg	POS	S	POS	POS	S	S	S	S
175	F	28	OROMIA	West Showa	Rural	Protestant	Oromo	MARRIED	R&W	House Wife	NO income	2	4	NO	NA	YES	YES	NO	NA	NA	NA	NA	YES	180	YES	YES	NO	YES	YES	2	NO	NA	NO	YES	POS	YES	20	Sometimes	Retreatment	Treatment Failure	1+	POS	R	POS	POS	S	R	R	S
176	M	30	AA	Addis Ketema	URBAN	Orthodox	Amhara	UNMARRIED	High School	Private	2700	2	3	NO	NA	YES	YES	NA	NA	NA	NA	NA	NO	180	NO	YES	NO	YES	NO	NA	YES	NO	NO	YES	POS	NO	NA	Sometimes	Retreatment	Relapse	1+	POS	R	POS	POS	S	R	R	R
177	M	54	AA	BOLE	URBAN	Orthodox	Amhara	MARRIED	High School	Civil Servant	2500	4	5	NO	NA	YES	YES	NO	NA	NA	NA	NA	NO	180	NO	YES	NO	NO	NA	NA	NO	NA	NO	YES	POS	YES	25	Sometimes	Retreatment	Relapse	2+	POS	S	POS	POS	S	R	S	S
178	M	42	AA	GULLELE	URBAN	Orthodox	Amhara	MARRIED	High School	Civil Servant	1500	2	4	NO	NA	YES	YES	NO	NA	NA	NA	NA	NO	180	YES	YES	NO	NO	NA	NA	NO	NA	NO	YES	POS	YES	7	Sometimes	Retreatment	Relapse	scanty	POS	R	POS	POS	R	R	R	R
179	M	30	AA	KIRKOSE	URBAN	Orthodox	TIGRAY	UNMARRIED	College	Civil Servant	3560	3	3	NO	NA	YES	YES	YES	30	FORGETTING	1	YES	NO	180	NO	YES	NO	YES	NO	NA	YES	NO	NO	YES	POS	YES	15	Many times	Retreatment	Relapse	3+	POS	R	POS	POS	R	R	R	R
180	F	27	AA	BOLE	URBAN	Orthodox	HADYA	UNMARRIED	R&W	Private	900	1	1	NO	NA	YES	YES	NO	NA	NA	NA	NA	NO	180	NO	YES	NO	NO	NA	NA	NO	NA	NO	YES	POS	YES	15	Sometimes	Retreatment	Relapse	1+	POS	S	POS	POS	S	S	S	S
181	M	26	AA	AKAKI K	URBAN	MUSLIM	SILITE	UNMARRIED	Elementary	SELF EMPLOYED	1500	2	5	NO	NA	YES	YES	NO	NA	NA	NA	NA	NO	180	YES	YES	NO	NO	NA	NA	NO	NA	YES	YES	POS	NO	NA	NO Visiting	Retreatment	Relapse	2+	POS	R	POS	POS	R	R	R	R
182	F	34	AA	AKAKI K	URBAN	Protestant	TIGRAY	MARRIED	High School	Civil Servant	2500	2	3	NO	NA	YES	YES	NO	NA	NA	NA	NA	YES	180	NO	YES	NO	NO	NA	NA	NO	NA	NO	YES	POS	NO	NA	Sometimes	Retreatment	Relapse	1+	POS	R	POS	POS	R	R	R	R
183	M	22	AA	BOLE	URBAN	Orthodox	Amhara	UNMARRIED	High School	Private	1300	2	4	YES	YES	NO	NA	NA	NA	NA	NA	NA	NA	NA	NA	NA	NA	YES	NO	NA	YES	YES	NO	YES	NEG	NO	NA	NO Visiting	New	New	Neg	POS	S	POS	POS	S	S	S	S
184	M	19	AA	GULLELE	URBAN	Orthodox	Gurage	UNMARRIED	High School	Daily Laborer	1000	2	3	YES	YES	NO	NA	NA	NA	NA	NA	NA	NA	NA	NA	NA	NA	NO	NA	NA	NO	NA	NO	YES	POS	NO	NA	Many times	New	New	1+	POS	S	POS	POS	S	S	S	S
185	M	37	AA	AKAKI K	URBAN	MUSLIM	SOMALI	MARRIED	Elementary	House Wife	1000	1	3	YES	YES	NO	NA	NA	NA	NA	NA	NA	NA	NA	NA	NA	NA	YES	YES	2	NO	NA	YES	YES	POS	NO	NA	NO Visiting	New	New	1+	POS	S	POS	POS	R	R	S	S
186	F	32	AA	GULLELE	URBAN	Orthodox	HADYA	MARRIED	High School	Civil Servant	1500	2	2	YES	YES	NO	NA	NA	NA	NA	NA	NA	NA	NA	NA	NA	NA	NO	NA	NA	NO	NA	NO	YES	NEG	NO	NA	Sometimes	New	New	scanty	POS	S	POS	POS	S	S	S	S
187	F	25	OROMIA	EAST SHOWA	Rural	Orthodox	Oromo	MARRIED	Elementary	SELF EMPLOYED	1500	2	4	YES	YES	YES	YES	NO	NA	NA	NA	NA	YES	240	YES	YES	NO	YES	NO	NA	YES	NO	NO	YES	NEG	NO	NA	NO Visiting	Retreatment	Relapse	2+	POS	R	POS	POS	S	R	S	R
188	M	40	AA	BOLE	URBAN	Protestant	Oromo	MARRIED	High School	Daily Laborer	2500	2	3	NO	NA	YES	YES	NO	NA	NA	NA	NA	NO	240	YES	YES	YES	NO	NO	NA	NO	NA	NO	YES	NEG	NO	NA	Sometimes	Retreatment	Relapse	1+	POS	S	POS	POS	S	S	S	S
189	M	30	AA	KIRKOSE	URBAN	Orthodox	Amhara	MARRIED	R&W	Private	1250	2	2	NO	NA	YES	YES	NO	NA	NA	NA	NA	NO	240	NO	YES	YES	YES	YES	2	NO	NA	NO	YES	POS	NO	NA	Sometimes	Retreatment	Treatment Failure	2+	POS	R	POS	POS	R	R	R	R
190	F	30	AA	YEKA	URBAN	MUSLIM	SILITE	MARRIED	Elementary	Private	1600	2	2	NO	NA	YES	YES	NO	NA	NA	NA	NA	NO	180	NO	YES	NO	NO	NA	NA	NO	NA	NO	YES	NEG	NO	NA	Sometimes	Retreatment	Relapse	Neg	POS	S	POS	POS	S	S	S	S
191	M	28	AA	YEKA	URBAN	Orthodox	TIGRAY	UNMARRIED	College	Private	4200	1	2	NO	NA	YES	YES	NO	NA	NA	NA	NA	NO	180	NO	YES	NO	NO	NA	NA	NO	NA	NO	YES	POS	NO	NA	Sometimes	Retreatment	Relapse	1+	POS	S	POS	POS	S	S	S	S
192	M	28	AA	BOLE	URBAN	Orthodox	Amhara	UNMARRIED	High School	Civil Servant	1100	2	3	YES	YES	NO	NA	NA	NA	NA	NA	NA	NA	NA	NA	NA	NA	NO	NA	NA	NO	NA	NO	YES	POS	NO	NA	Sometimes	New	New	Neg	POS	S	POS	POS	S	S	S	S
193	M	40	AA	Addis Ketema	URBAN	Protestant	TIGRAY	MARRIED	High School	SELF EMPLOYED	3200	2	4	NO	NA	YES	YES	NO	NA	NA	NA	NA	NO	180	NO	YES	NO	YES	NO	NA	NO	NA	NO	YES	POS	NO	NA	Sometimes	Retreatment	Relapse	1+	POS	S	POS	POS	S	S	S	S
194	F	60	AA	KIRKOSE	URBAN	Orthodox	Oromo	MARRIED	R&W	SELF EMPLOYED	2500	4	5	NO	NA	YES	YES	NO	NA	NA	NA	NA	NO	180	NO	YES	NO	NO	NA	NA	NO	NA	NO	YES	POS	NO	NA	Sometimes	Retreatment	Relapse	2+	POS	S	POS	POS	S	S	S	S
195	F	42	AA	GULLELE	URBAN	MUSLIM	Gurage	MARRIED	R&W	House Wife	950	2	2	NO	NA	YES	YES	NO	NA	NA	NA	NA	NO	80	NA	YES	NO	NO	NA	NA	NO	NA	NO	YES	POS	YES	21	Sometimes	Retreatment	Defaulter	1+	POS	R	POS	POS	R	R	R	R
196	M	31	AA	ARADA	URBAN	Protestant	GAMO	UNMARRIED	R&W	SELF EMPLOYED	1000	1	4	YES	YES	NO	NA	NA	NA	NA	NA	NA	NA	NA	NA	NA	NA	NO	NA	NA	NO	NA	YES	YES	POS	NO	NA	Sometimes	New	New	2+	POS	S	POS	POS	S	R	S	S
197	M	32	AA	YEKA	URBAN	MUSLIM	SILITE	MARRIED	Elementary	Daily Laborer	1000	4	5	YES	YES	YES	YES	NO	NA	NA	NA	NA	NO	180	YES	YES	NO	YES	NO	NA	NO	NA	NO	YES	POS	NO	NA	NO Visiting	Retreatment	Relapse	scanty	POS	R	POS	POS	S	R	R	R
198	M	27	AA	AKAKI K	URBAN	Orthodox	Oromo	UNMARRIED	College	Civil Servant	2500	2	2	YES	YES	NO	NA	NA	NA	NA	NA	NA	NA	NA	NA	NA	NA	NO	NA	NA	YES	NO	YES	YES	POS	NO	NA	NO Visiting	New	New	scanty	POS	R	POS	POS	R	R	R	R
199	F	44	AA	ARADA	URBAN	Orthodox	Amhara	MARRIED	Illitrate	SELF EMPLOYED	2000	1	3	NO	NA	YES	YES	NO	NA	NA	NA	NA	NO	180	YES	YES	NO	NO	NA	NA	NO	NO	YES	YES	NEG	NO	NA	NO Visiting	Retreatment	Relapse	2+	POS	R	POS	POS	S	R	S	R
200	M	40	AA	KIRKOSE	URBAN	Orthodox	Amhara	MARRIED	High School	SELF EMPLOYED	4700	3	3	YES	YES	NO	NA	NA	NA	NA	NA	NA	NA	NA	NA	NA	NA	NO	NA	NA	NO	NA	NO	YES	POS	NO	NA	Sometimes	New	New	1+	POS	S	POS	POS	S	S	S	S
201	M	31	AA	BOLE	URBAN	Orthodox	Gurage	UNMARRIED	Elementary	SELF EMPLOYED	2000	2	2	NO	NA	YES	YES	NO	NA	NA	NA	NA	NO	180	NO	YES	NO	YES	YES	3	NO	NA	NO	YES	NEG	NO	NA	Sometimes	Retreatment	Relapse	1+	POS	R	POS	POS	R	R	R	R
202	F	18	AA	KIRKOSE	URBAN	Orthodox	Oromo	UNMARRIED	High School	SELF EMPLOYED	0	2	4	NO	NA	YES	YES	NO	NA	NA	NA	NA	NO	180	NO	YES	NO	NO	NA	NA	NO	NA	NO	YES	POS	NO	NA	Sometimes	Retreatment	Relapse	2+	POS	S	POS	POS	S	S	S	S
203	M	38	AA	ARADA	URBAN	MUSLIM	SILITE	MARRIED	R&W	SELF EMPLOYED	2000	2	6	NO	NA	YES	YES	NO	NA	NA	NA	NA	NO	180	NO	YES	NO	YES	NO	NA	NO	NA	NO	YES	POS	NO	NA	Sometimes	Retreatment	Relapse	1+	POS	R	POS	POS	R	R	R	R
204	M	42	DD	DD	URBAN	Orthodox	Amhara	MARRIED	Illitrate	Daily Laborer	UNKNOWN	2	3	NO	NA	YES	YES	NO	NA	NA	NA	NA	YES	240	YES	YES	NO	YES	NO	NA	YES	NO	YES	YES	POS	YES	60	Sometimes	Retreatment	Relapse	1+	POS	R	POS	POS	R	R	R	R
205	M	45	AA	YEKA	URBAN	Protestant	WOLAYTA	MARRIED	Elementary	SELF EMPLOYED	1500	2	4	YES	YES	NO	NA	NA	NA	NA	NA	NA	NA	NA	NA	NA	NA	YES	NO	NA	NO	NA	YES	YES	POS	NO	NA	Sometimes	New	New	1+	POS	R	POS	POS	R	R	R	S
206	M	27	AA	KOLFE K	URBAN	MUSLIM	SILITE	UNMARRIED	High School	SELF EMPLOYED	1800	1	2	NO	NA	YES	YES	NO	NA	NA	NA	NA	NO	180	YES	YES	NO	YES	NO	NA	NO	NA	NO	YES	NEG	NO	NA	NO Visiting	Retreatment	Relapse	1+	POS	R	POS	POS	R	R	R	S
207	F	23	AA	BOLE	URBAN	Protestant	TIGRAY	UNMARRIED	High School	Private	1800	3	4	NO	NA	YES	YES	NO	NA	NA	NA	NA	NO	180	NO	YES	NO	NO	NA	NA	NO	NA	NO	YES	NEG	NO	NA	Sometimes	Retreatment	Relapse	1+	POS	S	POS	POS	S	S	S	S
208	F	33	AA	N/S LAFTO	URBAN	Orthodox	Amhara	MARRIED	R&W	House Wife	1000	2	5	YES	YES	NO	NA	NA	NA	NA	NA	NA	NA	NA	NA	NA	NA	NO	NA	NA	NO	NA	YES	YES	POS	YES	80	Sometimes	New	New	2+	POS	S	POS	POS	S	S	S	S
209	M	42	AA	KIRKOSE	URBAN	Orthodox	Amhara	MARRIED	High School	Civil Servant	1760	2	3	YES	YES	NO	NA	NA	NA	NA	NA	NA	NA	NA	NA	NA	NA	YES	NO	NA	NO	NO	YES	YES	NEG	NO	NA	Sometimes	New	New	1+	POS	S	POS	POS	S	S	S	S
210	F	24	AA	N/S LAFTO	URBAN	MUSLIM	Gurage	UNMARRIED	Elementary	Private	1100	1	2	NO	NA	YES	YES	NO	NA	NA	NA	NA	NO	180	NO	YES	NO	NO	NA	NA	NO	NA	NO	YES	NEG	NO	NA	Sometimes	Retreatment	Relapse	1+	POS	S	POS	POS	S	R	S	R
211	F	26	AA	BOLE	URBAN	Orthodox	SIDAMA	UNMARRIED	R&W	Private	850	1	3	YES	YES	NO	NA	NA	NA	NA	NA	NA	NA	NA	NA	NA	NA	YES	NO	NA	NO	NA	NO	YES	NEG	YES	10	Sometimes	New	New	1+	POS	S	POS	POS	S	S	S	S
212	M	35	AA	LIDETA	URBAN	Orthodox	TIGRAY	UNMARRIED	College	Civil Servant	3600	2	4	YES	NO	YES	YES	NO	NA	NA	NA	NA	YES	180	NO	YES	NO	YES	NO	NA	NO	NA	NO	YES	POS	NO	NA	Sometimes	Retreatment	Relapse	Neg	POS	S	POS	POS	S	S	S	S
213	F	72	AA	BOLE	URBAN	Orthodox	Oromo	widow	R&W	House Wife	2500	4	4	YES	YES	NO	NA	NA	NA	NA	NA	NA	NA	NA	NA	NA	NA	YES	NO	NA	NO	NA	NO	YES	POS	NO	NA	Sometimes	New	New	2+	POS	R	POS	POS	R	R	R	R
214	M	40	AA	ARADA	URBAN	Orthodox	Amhara	MARRIED	College	Civil Servant	4600	2	3	YES	YES	NO	NA	NA	NA	NA	NA	NA	NA	NA	NA	NA	NA	NO	NA	NA	NO	NA	NO	YES	NEG	NO	NA	Sometimes	New	New	Neg	POS	S	POS	POS	S	S	S	S
215	M	62	AA	YEKA	URBAN	Orthodox	Oromo	MARRIED	R&W	SELF EMPLOYED	2750	4	4	YES	YES	NO	NA	NA	NA	NA	NA	NA	NA	NA	NA	NA	NA	YES	NO	NA	NO	NA	NO	YES	POS	NO	NA	Sometimes	New	New	2+	POS	S	POS	POS	S	S	S	S
216	F	36	AA	ARADA	URBAN	Orthodox	Gurage	MARRIED	R&W	SELF EMPLOYED	1500	2	5	NO	NA	YES	YES	YES	30	NO Symptom	1	YES	NO	180	NO	YES	NO	NO	NA	NA	YES	SOMETIMES	NO	YES	POS	NO	NA	Sometimes	Retreatment	Relapse	1+	POS	R	POS	POS	S	R	R	S
217	M	30	AA	YEKA	URBAN	Orthodox	Amhara	MARRIED	R&W	Private	1200	1	2	NO	NA	YES	YES	NO	NA	NA	NA	NA	NO	240	NO	YES	YES	YES	YES	2	YES	NO	NO	YES	POS	NO	NA	Sometimes	Retreatment	Treatment Failure	1+	POS	R	POS	POS	R	R	R	R
218	M	22	AA	KIRKOSE	URBAN	MUSLIM	SILITE	UNMARRIED	Elementary	Daily Laborer	800	1	4	YES	YES	NO	NA	NA	NA	NA	NA	NA	NA	NA	NA	NA	NA	NO	NO	NA	NO	NA	NO	YES	POS	NO	NA	NO Visiting	New	New	Neg	POS	S	POS	POS	S	R	S	R
219	F	34	AA	N/S LAFTO	URBAN	MUSLIM	ADERE	MARRIED	Elementary	SELF EMPLOYED	3500	4	6	YES	YES	NO	NA	NA	NA	NA	NA	NA	NA	NA	NA	NA	NA	YES	NO	NA	NO	NA	NO	YES	POS	NO	NA	Sometimes	New	New	2+	POS	R	POS	POS	S	R	R	S
220	M	55	AA	N/S LAFTO	URBAN	Orthodox	TIGRAY	MARRIED	Elementary	Private	3700	4	5	NO	NA	YES	YES	YES	30	NO Symptom	1	YES	NO	180	NO	YES	NO	NO	NA	NA	YES	SOMETIMES	NO	YES	NEG	NO	NA	Sometimes	Retreatment	Relapse	3+	POS	S	POS	POS	S	S	S	S
221	F	25	AA	Addis Ketema	URBAN	MUSLIM	SILITE	MARRIED	R&W	House Wife	1000	2	4	NO	NA	YES	YES	YES	30	NO Symptom	1	YES	NO	180	NO	YES	NO	NO	NA	NA	YES	SOMETIMES	NO	YES	NEG	NO	NA	Sometimes	Retreatment	Relapse	1+	POS	S	POS	POS	S	S	S	S
222	M	30	AA	BOLE	URBAN	Protestant	WOLAYTA	MARRIED	R&W	SELF EMPLOYED	1200	1	2	YES	YES	YES	YES	NO	NA	NA	NA	NA	NO	180	NO	YES	NO	NO	NA	NA	NO	NA	YES	YES	POS	NO	NA	NO Visiting	Retreatment	Relapse	1+	POS	R	POS	POS	S	R	R	S
223	M	35	AA	ARADA	URBAN	Protestant	Amhara	MARRIED	College	SELF EMPLOYED	5000	2	3	YES	YES	NO	NA	NA	NA	NA	NA	NA	NA	NA	NA	NA	NA	NO	NA	NA	NO	NA	NO	YES	POS	NO	NA	Sometimes	New	New	2+	POS	S	POS	POS	S	S	S	S
224	F	30	AA	YEKA	URBAN	Orthodox	Oromo	MARRIED	High School	Private	1700	3	5	YES	YES	NO	NA	NA	NA	NA	NA	NA	NA	NA	NA	NA	NA	NO	NO	NA	NO	NO	NO	YES	NEG	NO	NA	Sometimes	New	New	1+	POS	S	POS	POS	S	R	S	R
225	F	20	AA	BOLE	URBAN	Orthodox	Oromo	UNMARRIED	High School	Private	1500	3	4	NO	NA	YES	YES	NO	NA	NA	NA	NA	NO	180	NO	YES	NO	NO	NA	NA	YES	NO	NO	YES	NEG	NO	NA	Sometimes	Retreatment	Relapse	1+	POS	R	POS	POS	R	R	R	R
226	F	29	AA	Addis Ketema	URBAN	Orthodox	Gurage	MARRIED	Elementary	Private	1300	1	3	YES	YES	NO	NA	NA	NA	NA	NA	NA	NA	NA	NA	NA	NA	YES	NO	NA	NO	YES	NO	YES	NEG	NO	NA	Sometimes	New	New	1+	POS	S	POS	POS	S	S	S	S
[truncated: 1 more columns]
